# Supplementary material for: Molecular recognition of an acyl-peptide hormone and activation of ghrelin receptor
Source: Nat Commun. 2021 Aug 20;12:5064. doi: 10.1038/s41467-021-25364-2 (PMC8379176; doi:10.1038/s41467-021-25364-2)
Supplement: Supplementary file 3 — Source data [file 41467_2021_25364_MOESM3_ESM.xlsx]

## Sheet: Fig2c
	Calcium assay
	Ghrelin	EC50 (M)			pEC50			ΔpEC50
	WT	1.669e-08	2.031e-08	1.694e-08	7.77754	7.69229	7.77109	0	0	0
	I178A	6.226e-08	8.208e-08	8.383e-08	7.20579	7.08576	7.0766	-0.571753	-0.606527	-0.694486
	I178S	5.642e-08	5.569e-08	8.946e-08	7.24857	7.25422	7.04837	-0.528977	-0.438067	-0.722715
	I178D	1.243e-07	1.102e-07	5.465e-08	6.90553	6.95782	7.26241	-0.872015	-0.734472	-0.508677
	I178K	1.716e-08	1.996e-08	3.027e-08	7.76548	7.69984	7.51899	-0.0120609	0.00754939	-0.252099
	L181A	6.937e-08	6.716e-08	8.908e-08	7.15883	7.17289	7.05022	-0.618715	-0.519401	-0.720867
	L181S	1.346e-08	1.34e-08	1.788e-08	7.87095	7.8729	7.74763	0.0934113	0.180605	-0.0234541
	L181D	3.032e-07	3.141e-07	4.882e-07	6.51827	6.50293	6.3114	-1.25927	-1.18936	-1.45968
	L181K	4.344e-08	5.182e-08	5.513e-08	7.36211	7.2855	7.25861	-0.415433	-0.406787	-0.512475
	F286A	5.256e-08	6.215e-08	5.91e-08	7.27934	7.20656	7.22841	-0.498199	-0.485731	-0.542674
	F286S	4.226e-08	1.144e-07	6.896e-08	7.37407	6.94157	7.1614	-0.403473	-0.750716	-0.609684
	F286D	4.908e-06	2.096e-06	6.98e-06	5.3091	5.67861	5.15614	-2.46845	-2.01368	-2.61494
	F286K	2.875e-06	3.021e-06	3.004e-06	5.54136	5.51985	5.5223	-2.23618	-2.17244	-2.24879

## Sheet: Fig3d
	Calcium assay
	GHRP-6	EC50 (M)			pEC50			ΔpEC50
	WT	6.694e-09	4.798e-09	6.238e-09	8.17431	8.31894	8.20495	0	0	0
	I178A	1.27e-07	1.355e-07	2.015e-07	6.8962	6.86806	6.69572	-1.27812	-1.45088	-1.50923
	I178S	5.553e-08	5.603e-08	7.737e-08	7.25547	7.25158	7.11143	-0.918842	-1.06736	-1.09353
	I178D	2.681e-08	2.191e-08	2.759e-08	7.5717	7.65936	7.55925	-0.602611	-0.659582	-0.645706
	I178K	7.354e-08	7.338e-08	9.069e-08	7.13348	7.13442	7.04244	-1.04084	-1.18452	-1.16251
	L181A	3.682e-08	2.907e-08	2.371e-08	7.43392	7.53655	7.62507	-0.740398	-0.782385	-0.579886
	L181S	1.403e-08	2.806e-08	8.744e-09	7.85294	7.55191	8.05829	-0.321372	-0.767027	-0.146665
	L181D	2.844e-06	4.511e-06	4.207e-06	5.54607	5.34573	5.37603	-2.62824	-2.97321	-2.82893
	L181K	1.705e-07	1.532e-07	1.297e-07	6.76828	6.81474	6.88706	-1.40604	-1.5042	-1.31789
	F286A	6.266e-09	9.065e-09	9.004e-09	8.20301	8.04263	8.04556	0.0286953	-0.276308	-0.15939
	F286S	1.798e-08	1.9e-08	2.66e-08	7.74521	7.72125	7.57512	-0.429104	-0.597693	-0.629836
	F286D	3.699e-09	5.505e-09	4.612e-09	8.43192	8.25924	8.33611	0.257601	-0.0596971	0.131156
	F286K	3.074e-08	2.345e-08	1.956e-08	7.5123	7.62986	7.70863	-0.662018	-0.689083	-0.496323

## Sheet: Supplementary Fig. 2
	Calcium assay
	Ghrelin(nM)	Ghrelin receptor			HA-His-Bril-ghrelin receptor-LgBiT
	100000	127.931	126.093	112.357	142.121	152.63	109.821
	10000	153.759	164.255	157.329	159.449	178.937	134.102
	1000	111.529	148.145	142.441	170.18	162.054	124.937
	100	126.801	131.434	123.76	133.157	122.67	97.8005
	10	64.1604	67.7804	67.1459	69.1065	50.4484	53.9249
	1	16.1468	25.6518	35.9126	15.8692	28.3085	40.4063
	0.1	26.9116	31.0602	27.0707	18.9298	15.9763	26.8503
	0	25.1285	29.5207	27.4144	23.9877	19.3667	22.9988

## Sheet: Supplementary Fig. 3a
ghrelin-ghrelin receptor-Gq size column
X/ml	Y/mAU
0	-0.03
0.03	0
0.05	0.06
0.08	0.04
0.1	0
0.13	-0.02
0.15	-0.02
0.18	-0.08
0.21	0.38
0.23	3.22
0.26	5.63
0.28	6.27
0.31	5.43
0.33	4.55
0.36	4.05
0.38	3.54
0.41	3.04
0.44	2.71
0.46	2.49
0.49	3.47
0.51	2.03
0.54	1.83
0.56	1.68
0.59	1.55
0.62	1.38
0.64	1.29
0.67	1.19
0.69	1.1
0.72	0.97
0.74	0.95
0.77	0.86
0.79	0.76
0.82	0.74
0.85	0.65
0.87	0.56
0.9	0.5
0.92	0.46
0.95	0.44
0.97	0.37
1	0.35
1.03	0.29
1.05	0.28
1.08	0.24
1.1	0.18
1.13	0.17
1.15	0.18
1.18	0.12
1.2	0.09
1.23	0.09
1.26	0.08
1.28	0.05
1.31	0.03
1.33	0.02
1.36	-0.04
1.38	-0.02
1.41	-0.03
1.44	-0.07
1.46	-0.08
1.49	-0.07
1.51	-0.08
1.54	-0.1
1.56	-0.12
1.59	-0.12
1.62	-0.12
1.64	-0.16
1.67	-0.14
1.69	-0.18
1.72	-0.14
1.74	-0.17
1.77	-0.19
1.79	-0.22
1.82	-0.21
1.85	-0.21
1.87	-0.21
1.9	-0.21
1.92	-0.23
1.95	-0.27
1.97	-0.25
2	-0.27
2.03	-0.26
2.05	-0.24
2.08	-0.29
2.1	-0.28
2.13	-0.28
2.15	-0.29
2.18	-0.28
2.2	-0.29
2.23	-0.29
2.26	-0.31
2.28	-0.3
2.31	-0.32
2.33	-0.3
2.36	-0.29
2.38	-0.31
2.41	-0.33
2.44	-0.31
2.46	-0.33
2.49	-0.34
2.51	-0.34
2.54	-0.32
2.56	-0.31
2.59	-0.31
2.61	-0.35
2.64	-0.32
2.67	-0.34
2.69	-0.33
2.72	-0.33
2.74	-0.34
2.77	-0.35
2.79	-0.33
2.82	-0.36
2.85	-0.34
2.87	-0.36
2.9	-0.36
2.92	-0.33
2.95	-0.33
2.97	-0.32
3	-0.36
3.03	-0.33
3.05	-0.34
3.08	-0.1
3.1	0.27
3.13	0.5
3.15	0.48
3.18	0.44
3.2	0.35
3.23	0.29
3.26	0.21
3.28	0.15
3.31	0.09
3.33	0.06
3.36	0.04
3.38	0.01
3.41	-0.03
3.44	-0.02
3.46	-0.06
3.49	-0.08
3.51	-0.11
3.54	-0.12
3.56	-0.14
3.59	-0.16
3.61	-0.16
3.64	-0.14
3.67	-0.17
3.69	-0.18
3.72	-0.19
3.74	-0.19
3.77	-0.18
3.79	-0.22
3.82	-0.24
3.85	-0.23
3.87	-0.25
3.9	-0.23
3.92	-0.22
3.95	-0.23
3.97	-0.26
4	-0.25
4.02	-0.26
4.05	-0.26
4.08	-0.27
4.1	-0.29
4.13	-0.28
4.15	-0.31
4.18	-0.29
4.2	-0.29
4.23	-0.29
4.26	-0.27
4.28	-0.3
4.31	-0.3
4.33	-0.29
4.36	-0.3
4.38	-0.29
4.41	-0.28
4.43	-0.29
4.46	-0.32
4.49	-0.31
4.51	-0.29
4.54	-0.3
4.56	-0.3
4.59	-0.3
4.61	-0.29
4.64	-0.3
4.67	-0.29
4.69	-0.31
4.72	-0.32
4.74	-0.3
4.77	-0.29
4.79	-0.28
4.82	-0.29
4.85	-0.28
4.87	-0.28
4.9	-0.29
4.92	-0.27
4.95	-0.25
4.97	-0.26
5	-0.28
5.02	-0.26
5.05	-0.24
5.08	-0.27
5.1	-0.23
5.13	-0.24
5.15	-0.27
5.18	-0.23
5.2	-0.24
5.23	-0.23
5.26	-0.21
5.28	-0.21
5.31	-0.2
5.33	-0.2
5.36	-0.21
5.38	-0.19
5.41	-0.14
5.43	-0.18
5.46	-0.19
5.49	-0.15
5.51	-0.15
5.54	-0.13
5.56	-0.13
5.59	-0.13
5.61	-0.12
5.64	-0.11
5.67	-0.11
5.69	-0.11
5.72	-0.07
5.74	-0.07
5.77	-0.08
5.79	-0.06
5.82	-0.05
5.84	-0.06
5.87	-0.03
5.9	-0.02
5.92	-0.01
5.95	-0.02
5.97	-0.01
6	0.02
6.02	-0.03
6.05	0
6.08	0
6.1	0.02
6.13	0.02
6.15	0.04
6.18	0.03
6.2	0.04
6.23	0.06
6.26	0.07
6.28	0.07
6.31	0.07
6.33	0.08
6.36	0.07
6.38	0.07
6.41	0.09
6.43	0.08
6.46	0.09
6.49	0.08
6.51	0.11
6.54	0.1
6.56	0.12
6.59	0.1
6.61	0.12
6.64	0.12
6.67	0.11
6.69	0.11
6.72	0.15
6.74	0.13
6.77	0.14
6.79	0.13
6.82	0.15
6.84	0.16
6.87	0.14
6.9	0.16
6.92	0.18
6.95	0.17
6.97	0.16
7	0.21
7.02	0.23
7.05	0.28
7.08	0.29
7.1	0.35
7.13	0.39
7.15	0.46
7.18	0.53
7.2	0.6
7.23	0.69
7.25	0.74
7.28	0.83
7.31	0.92
7.33	1.02
7.36	1.11
7.38	1.23
7.41	1.33
7.43	1.42
7.46	1.5
7.49	1.63
7.51	1.75
7.54	1.85
7.56	2.01
7.59	2.07
7.61	2.21
7.64	2.32
7.67	2.46
7.69	2.56
7.72	2.71
7.74	2.85
7.77	3.02
7.79	3.22
7.82	3.37
7.84	3.61
7.87	3.88
7.9	4.17
7.92	4.58
7.95	5.03
7.97	5.76
8	6.79
8.02	8.1
8.05	10.04
8.08	12.77
8.1	15.93
8.13	20.27
8.15	25.66
8.18	31.96
8.2	38.99
8.23	46.41
8.25	55.55
8.28	64.67
8.31	73.29
8.33	83.08
8.36	93.05
8.38	102.99
8.41	112.51
8.43	123.04
8.46	133.41
8.49	142.93
8.51	152.74
8.54	162.31
8.56	171.51
8.59	178.77
8.61	186.36
8.64	193.25
8.66	198.35
8.69	203.19
8.72	207.48
8.74	211.09
8.77	214.19
8.79	216.83
8.82	219.31
8.84	221.59
8.87	223.51
8.9	225.63
8.92	227.25
8.95	228.68
8.97	229.88
9	230.98
9.02	231.87
9.05	232.36
9.08	232.88
9.1	233.06
9.13	233.27
9.15	233.08
9.18	233
9.2	232.82
9.23	232.41
9.25	232.21
9.28	231.97
9.31	231.58
9.33	231.31
9.36	230.91
9.38	230.84
9.41	230.89
9.43	231.09
9.46	231.46
9.49	232.14
9.51	233.26
9.54	234.59
9.56	236.4
9.59	238.55
9.61	241.33
9.64	244.26
9.66	247.88
9.69	252.13
9.72	256.59
9.74	261.31
9.77	266.26
9.79	271.68
9.82	277.38
9.84	282.03
9.87	287.54
9.9	292.56
9.92	296.87
9.95	301
9.97	304.55
10	307.24
10.02	308.94
10.05	309.8
10.07	309.91
10.1	308.67
10.13	306.68
10.15	303.31
10.18	298.97
10.2	293.91
10.23	287.7
10.25	280.22
10.28	272.37
10.31	264.02
10.33	254.97
10.36	245.32
10.38	235.93
10.41	226.74
10.43	216.97
10.46	207.3
10.49	198.28
10.51	189.63
10.54	180.79
10.56	172.96
10.59	165.12
10.61	158.46
10.64	151.67
10.66	145.58
10.69	140.25
10.72	134.88
10.74	130.18
10.77	125.67
10.79	121.5
10.82	117.54
10.84	114.01
10.87	110.43
10.9	107.51
10.92	104.47
10.95	101.42
10.97	98.82
11	96.11
11.02	93.75
11.05	91.14
11.07	88.77
11.1	86.64
11.13	84.33
11.15	82.24
11.18	80.17
11.2	78.21
11.23	76.18
11.25	74.21
11.28	72.5
11.31	70.61
11.33	68.79
11.36	67.11
11.38	65.53
11.41	63.9
11.43	62.27
11.46	60.91
11.48	59.4
11.51	57.93
11.54	56.65
11.56	55.43
11.59	54.2
11.61	53
11.64	51.86
11.66	50.95
11.69	49.9
11.72	49.01
11.74	48.23
11.77	47.37
11.79	46.6
11.82	45.91
11.84	45.27
11.87	44.67
11.89	44.11
11.92	43.6
11.95	43.18
11.97	42.74
12	42.38
12.02	42.02
12.05	41.73
12.07	41.5
12.1	41.29
12.13	41.11
12.15	40.97
12.18	40.86
12.2	40.83
12.23	40.84
12.25	40.84
12.28	40.85
12.31	40.76
12.33	40.74
12.36	40.94
12.38	41.19
12.41	41.4
12.43	41.64
12.46	42.04
12.48	42.44
12.51	42.73
12.54	42.98
12.56	43.31
12.59	43.65
12.61	43.96
12.64	44.28
12.66	44.62
12.69	45
12.72	45.27
12.74	45.65
12.77	45.92
12.79	46.16
12.82	46.39
12.84	46.65
12.87	46.87
12.89	47.02
12.92	47.13
12.95	47.23
12.97	47.28
13	47.28
13.02	47.24
13.05	47.11
13.07	46.95
13.1	46.76
13.13	46.48
13.15	46.11
13.18	45.76
13.2	45.28
13.23	44.76
13.25	44.14
13.28	43.58
13.3	42.84
13.33	42.06
13.36	41.3
13.38	40.45
13.41	39.58
13.43	38.66
13.46	37.7
13.48	36.78
13.51	35.73
13.54	34.72
13.56	33.78
13.59	32.7
13.61	31.66
13.64	30.63
13.66	29.65
13.69	28.63
13.72	27.66
13.74	26.68
13.77	25.83
13.79	24.87
13.82	24
13.84	23.17
13.87	22.37
13.89	21.57
13.92	20.83
13.95	20.07
13.97	19.4
14	18.76
14.02	18.14
14.05	17.57
14.07	17.04
14.1	16.5
14.13	16
14.15	15.56
14.18	15.1
14.2	14.69
14.23	14.26
14.25	13.96
14.28	13.61
14.3	13.28
14.33	13.06
14.36	12.77
14.38	12.56
14.41	12.32
14.43	12.12
14.46	11.94
14.48	11.79
14.51	11.62
14.54	11.52
14.56	11.37
14.59	11.27
14.61	11.2
14.64	11.1
14.66	11.05
14.69	11
14.71	10.94
14.74	10.9
14.77	10.85
14.79	10.83
14.82	10.78
14.84	10.73
14.87	10.69
14.89	10.65
14.92	10.62
14.95	10.57
14.97	10.52
15	10.43
15.02	10.39
15.05	10.33
15.07	10.22
15.1	10.17
15.13	10.1
15.15	9.99
15.18	9.9
15.2	9.78
15.23	9.69
15.25	9.61
15.28	9.53
15.3	9.43
15.33	9.34
15.36	9.24
15.38	9.14
15.41	9.07
15.43	8.97
15.46	8.9
15.48	8.85
15.51	8.75
15.54	8.68
15.56	8.62
15.59	8.56
15.61	8.52
15.64	8.44
15.66	8.35
15.69	8.34
15.71	8.27
15.74	8.22
15.77	8.17
15.79	8.11
15.82	8.05
15.84	8
15.87	7.94
15.89	7.89
15.92	7.87
15.95	7.81
15.97	7.74
16	7.71
16.02	7.66
16.05	7.58
16.07	7.56
16.1	7.5
16.12	7.47
16.15	7.43
16.18	7.38
16.2	7.34
16.23	7.3
16.25	7.25
16.28	7.2
16.3	7.19
16.33	7.14
16.36	7.12
16.38	7.07
16.41	7.05
16.43	7.02
16.46	6.96
16.48	6.94
16.51	6.93
16.54	6.88
16.56	6.82
16.59	6.79
16.61	6.77
16.64	6.72
16.66	6.67
16.69	6.6
16.71	6.58
16.74	6.53
16.77	6.54
16.79	6.5
16.82	6.44
16.84	6.36
16.87	6.32
16.89	6.28
16.92	6.23
16.95	6.17
16.97	6.12
17	6.11
17.02	6.04
17.05	6.01
17.07	5.97
17.1	5.92
17.12	5.92
17.15	5.87
17.18	5.85
17.2	5.79
17.23	5.78
17.25	5.78
17.28	5.74
17.3	5.72
17.33	5.69
17.36	5.69
17.38	5.69
17.41	5.69
17.43	5.67
17.46	5.67
17.48	5.65
17.51	5.69
17.53	5.72
17.56	5.74
17.59	5.85
17.61	5.89
17.64	6
17.66	6.15
17.69	6.32
17.71	6.54
17.74	6.85
17.77	7.15
17.79	7.52
17.82	8.01
17.84	8.56
17.87	9.21
17.89	9.83
17.92	10.59
17.95	11.48
17.97	12.29
18	13.34
18.02	14.37
18.05	15.39
18.07	16.47
18.1	17.56
18.12	18.66
18.15	19.76
18.18	20.72
18.2	21.72
18.23	22.63
18.25	23.4
18.28	24.13
18.3	24.75
18.33	25.22
18.36	25.54
18.38	25.73
18.41	25.84
18.43	25.76
18.46	25.59
18.48	25.29
18.51	24.87
18.53	24.37
18.56	23.8
18.59	23.17
18.61	22.46
18.64	21.73
18.66	20.99
18.69	20.28
18.71	19.51
18.74	18.83
18.77	18.13
18.79	17.46
18.82	16.9
18.84	16.31
18.87	15.82
18.89	15.34
18.92	14.91
18.94	14.56
18.97	14.22
19	13.88
19.02	13.62
19.05	13.36
19.07	13.13
19.1	12.88
19.12	12.68
19.15	12.47
19.18	12.27
19.2	12.1
19.23	11.95
19.25	11.78
19.28	11.67
19.3	11.59
19.33	11.51
19.35	11.54
19.38	11.6
19.41	11.67
19.43	11.78
19.46	12
19.48	12.2
19.51	12.38
19.53	12.67
19.56	12.93
19.59	13.18
19.61	13.41
19.64	13.66
19.66	13.88
19.69	14.07
19.71	14.22
19.74	14.35
19.77	14.42
19.79	14.45
19.82	14.43
19.84	14.38
19.87	14.27
19.89	14.13
19.92	13.93
19.94	13.7
19.97	13.41
20	13.14
20.02	12.78
20.05	12.46
20.07	12.07
20.1	11.69
20.12	11.31
20.15	10.9
20.18	10.53
20.2	10.17
20.23	9.78
20.25	9.43
20.28	9.1
20.3	8.79
20.33	8.45
20.35	8.2
20.38	7.94
20.41	7.7
20.43	7.43
20.46	7.25
20.48	7.08
20.51	6.92
20.53	6.72
20.56	6.63
20.59	6.49
20.61	6.4
20.64	6.28
20.66	6.24
20.69	6.17
20.71	6.09
20.74	6.05
20.76	5.99
20.79	5.94
20.82	5.89
20.84	5.89
20.87	5.87
20.89	5.84
20.92	5.86
20.94	5.82
20.97	5.81
21	5.78
21.02	5.79
21.05	5.79
21.07	5.8
21.1	5.76
21.12	5.79
21.15	5.81
21.18	5.77
21.2	5.81
21.23	5.76
21.25	5.77
21.28	5.76
21.3	5.74
21.33	5.74
21.35	5.72
21.38	5.74
21.41	5.77
21.43	5.73
21.46	5.73
21.48	5.74
21.51	5.74
21.53	5.76
21.56	5.75
21.59	5.79
21.61	5.8
21.64	5.84
21.66	5.83
21.69	5.83
21.71	5.81
21.74	5.81
21.76	5.87
21.79	6.11
21.82	6.35
21.84	6.74
21.87	6.79
21.89	6.82
21.92	6.64
21.94	6.53
21.97	6.35
22	6.26

## Sheet: Supplementary Fig. 3d
GHRP-6-ghrelin receptor-Gq size column
X/ml	Y/mAU
ml	mAU
0	1.319
0.0259813	-0.768
0.0519626	-0.597
0.0779439	-0.444
0.103925	-0.364
0.129907	-0.356
0.155888	-0.451
0.181869	-0.534
0.20785	-0.615
0.233832	-0.698
0.259813	-0.789
0.285794	-0.779
0.311776	-0.485
0.337757	-0.253
0.363738	-0.187
0.38972	-0.114
0.415701	-0.141
0.441682	-0.208
0.467664	-0.261
0.493645	-0.355
0.519626	-0.412
0.545607	-0.515
0.571589	-0.575
0.59757	-0.689
0.623551	-0.748
0.649533	-0.793
0.675514	-0.892
0.701495	-0.96
0.727477	-0.994
0.753458	-1.068
0.779439	-1.15
0.805421	-1.175
0.831402	-1.214
0.857383	-1.263
0.883364	-1.342
0.909346	-1.397
0.935327	-1.42
0.961308	-1.445
0.98729	-1.483
1.01327	-1.517
1.03925	-1.546
1.06523	-1.575
1.09121	-1.622
1.1172	-1.656
1.14318	-1.679
1.16916	-1.681
1.19514	-1.721
1.22112	-1.753
1.2471	-1.772
1.27308	-1.78
1.29907	-1.796
1.32505	-1.815
1.35103	-1.87
1.37701	-1.875
1.40299	-1.892
1.42897	-1.895
1.45495	-1.92
1.48093	-1.942
1.50692	-1.973
1.5329	-1.954
1.55888	-1.983
1.58486	-1.996
1.61084	-2.003
1.63682	-2.007
1.6628	-2.038
1.68879	-2.03
1.71477	-2.061
1.74075	-2.066
1.76673	-2.067
1.79271	-2.075
1.81869	-2.094
1.84467	-2.111
1.87065	-2.092
1.89664	-2.135
1.92262	-2.122
1.9486	-2.138
1.97458	-2.131
2.00056	-2.162
2.02654	-2.166
2.05252	-2.17
2.0785	-2.185
2.10449	-2.2
2.13047	-2.193
2.15645	-2.197
2.18243	-2.206
2.20841	-2.227
2.23439	-2.226
2.26037	-2.236
2.28636	-2.213
2.31234	-2.264
2.33832	-2.247
2.3643	-2.244
2.39028	-2.266
2.41626	-2.269
2.44224	-2.281
2.46822	-2.25
2.49421	-2.286
2.52019	-2.286
2.54617	-2.269
2.57215	-2.307
2.59813	-2.288
2.62411	-2.299
2.65009	-2.316
2.67607	-2.316
2.70206	-2.301
2.72804	-2.302
2.75402	-2.329
2.78	-2.312
2.80598	-2.325
2.83196	-2.322
2.85794	-2.325
2.88393	-2.351
2.90991	-2.347
2.93589	-2.354
2.96187	-2.328
2.98785	-2.349
3.01383	-2.37
3.03981	-2.346
3.06579	-2.365
3.09178	-2.367
3.11776	-2.367
3.14374	-2.373
3.16972	-2.372
3.1957	-2.381
3.22168	-2.37
3.24766	-2.379
3.27364	-2.394
3.29963	-2.374
3.32561	-2.389
3.35159	-2.391
3.37757	-2.411
3.40355	-2.391
3.42953	-2.417
3.45551	-2.402
3.4815	-2.407
3.50748	-2.427
3.53346	-2.413
3.55944	-2.414
3.58542	-2.401
3.6114	-2.414
3.63738	-2.423
3.66336	-2.408
3.68935	-2.429
3.71533	-2.456
3.74131	-2.437
3.76729	-2.467
3.79327	-2.438
3.81925	-2.435
3.84523	-2.427
3.87121	-2.437
3.8972	-2.448
3.92318	-2.453
3.94916	-2.442
3.97514	-2.474
4.00112	-2.445
4.0271	-2.447
4.05308	-2.439
4.07907	-2.461
4.10505	-2.464
4.13103	-2.456
4.15701	-2.466
4.18299	-2.486
4.20897	-2.466
4.23495	-2.464
4.26093	-2.494
4.28692	-2.459
4.3129	-2.476
4.33888	-2.457
4.36486	-2.491
4.39084	-2.478
4.41682	-2.48
4.4428	-2.476
4.46879	-2.484
4.49477	-2.475
4.52075	-2.492
4.54673	-2.497
4.57271	-2.49
4.59869	-2.495
4.62467	-2.501
4.65065	-2.487
4.67664	-2.496
4.70262	-2.489
4.7286	-2.502
4.75458	-2.526
4.78056	-2.5
4.80654	-2.502
4.83252	-2.509
4.8585	-2.499
4.88449	-2.495
4.91047	-2.502
4.93645	-2.5
4.96243	-2.505
4.98841	-2.517
5.01439	-2.529
5.04037	-2.518
5.06636	-2.505
5.09234	-2.515
5.11832	-2.503
5.1443	-2.519
5.17028	-2.523
5.19626	-2.514
5.22224	-2.531
5.24822	-2.517
5.27421	-2.528
5.30019	-2.521
5.32617	-2.506
5.35215	-2.506
5.37813	-2.524
5.40411	-2.521
5.43009	-2.498
5.45607	-2.522
5.48206	-2.534
5.50804	-2.543
5.53402	-2.511
5.56	-2.511
5.58598	-2.511
5.61196	-2.524
5.63794	-2.529
5.66393	-2.494
5.68991	-2.53
5.71589	-2.511
5.74187	-2.513
5.76785	-2.528
5.79383	-2.533
5.81981	-2.515
5.84579	-2.525
5.87178	-2.499
5.89776	-2.531
5.92374	-2.521
5.94972	-2.517
5.9757	-2.518
6.00168	-2.52
6.02766	-2.518
6.05364	-2.515
6.07963	-2.517
6.10561	-2.513
6.13159	-2.494
6.15757	-2.499
6.18355	-2.51
6.20953	-2.503
6.23551	-2.5
6.2615	-2.49
6.28748	-2.507
6.31346	-2.512
6.33944	-2.509
6.36542	-2.52
6.3914	-2.521
6.41738	-2.516
6.44336	-2.521
6.46935	-2.526
6.49533	-2.514
6.52131	-2.522
6.54729	-2.505
6.57327	-2.511
6.59925	-2.523
6.62523	-2.508
6.65121	-2.495
6.6772	-2.513
6.70318	-2.517
6.72916	-2.521
6.75514	-2.515
6.78112	-2.519
6.8071	-2.532
6.83308	-2.527
6.85907	-2.517
6.88505	-2.54
6.91103	-2.527
6.93701	-2.537
6.96299	-2.512
6.98897	-2.525
7.01495	-2.539
7.04093	-2.523
7.06692	-2.525
7.0929	-2.52
7.11888	-2.526
7.14486	-2.524
7.17084	-2.524
7.19682	-2.515
7.2228	-2.534
7.24879	-2.517
7.27477	-2.503
7.30075	-2.528
7.32673	-2.503
7.35271	-2.485
7.37869	-2.462
7.40467	-2.443
7.43065	-2.403
7.45664	-2.382
7.48262	-2.335
7.5086	-2.305
7.53458	-2.258
7.56056	-2.185
7.58654	-2.161
7.61252	-2.107
7.6385	-2.047
7.66449	-1.975
7.69047	-1.926
7.71645	-1.88
7.74243	-1.833
7.76841	-1.812
7.79439	-1.76
7.82037	-1.742
7.84636	-1.7
7.87234	-1.681
7.89832	-1.66
7.9243	-1.626
7.95028	-1.609
7.97626	-1.589
8.00224	-1.559
8.02822	-1.533
8.05421	-1.222
8.08019	-1.42
8.10617	-1.362
8.13215	-1.268
8.15813	-1.158
8.18411	-0.995
8.21009	-0.825
8.23607	-0.531
8.26206	0.301
8.28804	0.242
8.31402	0.347
8.34	0.628
8.36598	1.01
8.39196	1.503
8.41794	2.113
8.44393	2.813
8.46991	3.563
8.49589	4.354
8.52187	5.154
8.54785	6.026
8.57383	6.945
8.59981	7.933
8.62579	8.95
8.65178	10.004
8.67776	11.073
8.70374	12.187
8.72972	13.304
8.7557	14.438
8.78168	15.543
8.80766	16.697
8.83364	17.816
8.85963	18.874
8.88561	19.947
8.91159	20.979
8.93757	21.933
8.96355	22.923
8.98953	23.858
9.01551	24.746
9.0415	25.615
9.06748	26.471
9.09346	27.26
9.11944	28.088
9.14542	28.896
9.1714	29.713
9.19738	30.499
9.22336	31.213
9.24935	31.951
9.27533	32.688
9.30131	33.453
9.32729	34.244
9.35327	35.018
9.37925	35.754
9.40523	36.545
9.43121	37.374
9.4572	38.181
9.48318	38.996
9.50916	39.876
9.53514	40.816
9.56112	41.828
9.5871	42.919
9.61308	43.954
9.63907	45.188
9.66505	46.495
9.69103	47.873
9.71701	49.46
9.74299	51.226
9.76897	53.107
9.79495	55.177
9.82093	57.35
9.84692	59.61
9.8729	61.996
9.89888	64.531
9.92486	67.165
9.95084	70.033
9.97682	72.772
10.0028	75.371
10.0288	78.031
10.0548	80.621
10.0807	83.041
10.1067	85.453
10.1327	87.692
10.1587	89.567
10.1847	91.245
10.2107	92.605
10.2366	93.638
10.2626	94.412
10.2886	94.811
10.3146	94.857
10.3406	94.586
10.3665	93.87
10.3925	92.894
10.4185	91.474
10.4445	89.765
10.4705	87.853
10.4964	85.632
10.5224	83.189
10.5484	80.685
10.5744	77.928
10.6004	75.029
10.6264	72.193
10.6523	69.226
10.6783	66.351
10.7043	63.583
10.7303	60.851
10.7563	58.206
10.7822	55.674
10.8082	53.215
10.8342	50.857
10.8602	48.769
10.8862	46.735
10.9121	44.832
10.9381	43.133
10.9641	41.452
10.9901	39.876
11.0161	38.482
11.0421	37.166
11.068	35.991
11.094	34.875
11.12	33.765
11.146	32.795
11.172	31.839
11.1979	30.933
11.2239	30.112
11.2499	29.356
11.2759	28.611
11.3019	27.893
11.3279	27.269
11.3538	26.613
11.3798	26.002
11.4058	25.426
11.4318	24.889
11.4578	24.367
11.4837	23.882
11.5097	23.385
11.5357	22.944
11.5617	22.519
11.5877	22.098
11.6136	21.703
11.6396	21.339
11.6656	20.957
11.6916	20.61
11.7176	20.287
11.7436	19.958
11.7695	19.649
11.7955	19.387
11.8215	19.099
11.8475	18.866
11.8735	18.586
11.8994	18.373
11.9254	18.165
11.9514	17.935
11.9774	17.757
12.0034	17.573
12.0293	17.395
12.0553	17.217
12.0813	17.048
12.1073	16.915
12.1333	16.733
12.1593	16.591
12.1852	16.429
12.2112	16.27
12.2372	16.14
12.2632	16.001
12.2892	15.817
12.3151	15.677
12.3411	15.55
12.3671	15.353
12.3931	15.196
12.4191	15.03
12.445	14.858
12.471	14.672
12.497	14.489
12.523	14.295
12.549	14.089
12.575	13.899
12.6009	13.683
12.6269	13.476
12.6529	13.259
12.6789	13.024
12.7049	12.801
12.7308	12.566
12.7568	12.34
12.7828	12.118
12.8088	11.883
12.8348	11.634
12.8607	11.387
12.8867	11.138
12.9127	10.88
12.9387	10.629
12.9647	10.395
12.9907	10.148
13.0166	9.877
13.0426	9.617
13.0686	9.345
13.0946	9.082
13.1206	8.828
13.1465	8.575
13.1725	8.326
13.1985	8.055
13.2245	7.807
13.2505	7.54
13.2764	7.303
13.3024	7.05
13.3284	6.819
13.3544	6.573
13.3804	6.328
13.4064	6.135
13.4323	5.9
13.4583	5.695
13.4843	5.468
13.5103	5.258
13.5363	5.067
13.5622	4.884
13.5882	4.677
13.6142	4.473
13.6402	4.325
13.6662	4.141
13.6921	3.974
13.7181	3.811
13.7441	3.675
13.7701	3.521
13.7961	3.385
13.8221	3.238
13.848	3.122
13.874	2.98
13.9	2.865
13.926	2.753
13.952	2.626
13.9779	2.52
14.0039	2.456
14.0299	2.322
14.0559	2.237
14.0819	2.191
14.1079	2.11
14.1338	2.024
14.1598	1.942
14.1858	1.857
14.2118	1.785
14.2378	1.718
14.2637	1.641
14.2897	1.566
14.3157	1.507
14.3417	1.452
14.3677	1.382
14.3936	1.346
14.4196	1.269
14.4456	1.219
14.4716	1.159
14.4976	1.135
14.5236	1.075
14.5495	1.043
14.5755	0.999
14.6015	0.937
14.6275	0.903
14.6535	0.884
14.6794	0.852
14.7054	0.815
14.7314	0.758
14.7574	0.729
14.7834	0.716
14.8093	0.675
14.8353	0.644
14.8613	0.625
14.8873	0.605
14.9133	0.544
14.9393	0.538
14.9652	0.521
14.9912	0.503
15.0172	0.491
15.0432	0.467
15.0692	0.437
15.0951	0.417
15.1211	0.401
15.1471	0.402
15.1731	0.378
15.1991	0.375
15.225	0.376
15.251	0.374
15.277	0.361
15.303	0.349
15.329	0.345
15.355	0.349
15.3809	0.34
15.4069	0.338
15.4329	0.342
15.4589	0.345
15.4849	0.337
15.5108	0.332
15.5368	0.338
15.5628	0.34
15.5888	0.345
15.6148	0.33
15.6407	0.324
15.6667	0.317
15.6927	0.317
15.7187	0.328
15.7447	0.303
15.7707	0.333
15.7966	0.308
15.8226	0.279
15.8486	0.273
15.8746	0.264
15.9006	0.259
15.9265	0.226
15.9525	0.231
15.9785	0.22
16.0045	0.212
16.0305	0.188
16.0564	0.153
16.0824	0.124
16.1084	0.131
16.1344	0.104
16.1604	0.085
16.1864	0.073
16.2123	0.051
16.2383	0.017
16.2643	0.011
16.2903	0.003
16.3163	-0.031
16.3422	-0.036
16.3682	-0.061
16.3942	-0.06
16.4202	-0.064
16.4462	-0.081
16.4721	-0.095
16.4981	-0.116
16.5241	-0.116
16.5501	-0.117
16.5761	-0.143
16.6021	-0.151
16.628	-0.176
16.654	-0.158
16.68	-0.197
16.706	-0.2
16.732	-0.199
16.7579	-0.208
16.7839	-0.214
16.8099	-0.205
16.8359	-0.211
16.8619	-0.227
16.8879	-0.209
16.9138	-0.212
16.9398	-0.217
16.9658	-0.228
16.9918	-0.22
17.0178	-0.214
17.0437	-0.2
17.0697	-0.203
17.0957	-0.173
17.1217	-0.155
17.1477	-0.127
17.1736	-0.11
17.1996	-0.082
17.2256	-0.019
17.2516	0.017
17.2776	0.06
17.3036	0.128
17.3295	0.19
17.3555	0.232
17.3815	0.299
17.4075	0.353
17.4335	0.454
17.4594	0.525
17.4854	0.584
17.5114	0.653
17.5374	0.702
17.5634	0.763
17.5893	0.807
17.6153	1.117
17.6413	1.036
17.6673	0.952
17.6933	0.94
17.7193	0.922
17.7452	0.914
17.7712	0.919
17.7972	0.944
17.8232	0.898
17.8492	0.897
17.8751	0.879
17.9011	0.846
17.9271	0.84
17.9531	0.823
17.9791	0.768
18.005	0.706
18.031	0.644
18.057	0.602
18.083	0.552
18.109	0.482
18.135	0.423
18.1609	0.354
18.1869	0.286
18.2129	0.222
18.2389	0.179
18.2649	0.141
18.2908	0.07
18.3168	0.027
18.3428	-0.016
18.3688	-0.061
18.3948	-0.091
18.4207	-0.126
18.4467	-0.162
18.4727	-0.183
18.4987	-0.246
18.5247	-0.268
18.5507	-0.318
18.5766	-0.328
18.6026	-0.373
18.6286	-0.399
18.6546	-0.435
18.6806	-0.422
18.7065	-0.481
18.7325	-0.538
18.7585	-0.545
18.7845	-0.586
18.8105	-0.591
18.8364	-0.628
18.8624	-0.669
18.8884	-0.688
18.9144	-0.702
18.9404	-0.722
18.9664	-0.741
18.9923	-0.762
19.0183	-0.78
19.0443	-0.803
19.0703	-0.806
19.0963	-0.825
19.1222	-0.818
19.1482	-0.834
19.1742	-0.818
19.2002	-0.84
19.2262	-0.838
19.2521	-0.834
19.2781	-0.83
19.3041	-0.834
19.3301	-0.841
19.3561	-0.815
19.3821	-0.809
19.408	-0.834
19.434	-0.813
19.46	-0.798
19.486	-0.795
19.512	-0.793
19.5379	-0.775
19.5639	-0.757
19.5899	-0.735
19.6159	-0.738
19.6419	-0.707
19.6679	-0.689
19.6938	-0.686
19.7198	-0.657
19.7458	-0.652
19.7718	-0.617
19.7978	-0.621
19.8237	-0.577
19.8497	-0.569
19.8757	-0.542
19.9017	-0.549
19.9277	-0.509
19.9536	-0.478
19.9796	-0.474
20.0056	-0.438
20.0316	-0.406
20.0576	-0.402
20.0836	-0.37
20.1095	-0.356
20.1355	-0.331
20.1615	-0.32
20.1875	-0.273
20.2135	-0.259
20.2394	-0.209
20.2654	-0.196
20.2914	-0.154
20.3174	-0.125
20.3434	-0.084
20.3693	-0.07
20.3953	-0.032
20.4213	0.01
20.4473	0.024
20.4733	0.036
20.4993	0.085
20.5252	0.122
20.5512	0.127
20.5772	0.17
20.6032	0.183
20.6292	0.213
20.6551	0.242
20.6811	0.293
20.7071	0.297
20.7331	0.314
20.7591	0.357
20.785	0.355
20.811	0.394
20.837	0.403
20.863	0.426
20.889	0.463
20.915	0.475
20.9409	0.456
20.9669	0.451
20.9929	0.477
21.0189	0.487
21.0449	0.502
21.0708	0.508
21.0968	0.505
21.1228	0.481
21.1488	0.478
21.1748	0.488
21.2007	0.479
21.2267	0.487
21.2527	0.459
21.2787	0.46
21.3047	0.418
21.3307	0.413
21.3566	0.402
21.3826	0.344
21.4086	0.323
21.4346	0.283
21.4606	0.263
21.4865	0.221
21.5125	0.196
21.5385	0.166
21.5645	0.15
21.5905	0.148
21.6164	0.134
21.6424	0.133
21.6684	0.154
21.6944	0.164
21.7204	0.164
21.7464	0.196
21.7723	0.2
21.7983	0.218
21.8243	0.21
21.8503	0.225
21.8763	0.239
21.9022	0.252
21.9282	0.244
21.9542	0.28
21.9802	0.28
22.0062	0.275
22.0321	0.283
22.0581	0.307
22.0841	0.302
22.1101	0.306
22.1361	0.312
22.1621	0.319
22.188	0.367
22.214	0.417
22.24	0.453
22.266	0.508
22.292	0.522
22.3179	0.559
22.3439	0.59
22.3699	0.626
22.3959	0.636
22.4219	0.647
22.4479	0.664
22.4738	0.774
22.4998	0.799
22.5258	0.823
22.5518	0.794
22.5778	0.715
22.6037	0.639
22.6297	0.557
22.6557	0.492
22.6817	0.402
22.7077	0.336
22.7336	0.26
22.7596	0.173
22.7856	0.124
22.8116	0.039
22.8376	-0.044
22.8636	-0.105
22.8895	-0.192
22.9155	-0.231
22.9415	-0.283
22.9675	-0.347
22.9935	-0.401
23.0194	-0.44
23.0454	-0.492
23.0714	-0.556
23.0974	-0.583
23.1234	-0.639
23.1493	-0.64
23.1753	-0.696
23.2013	-0.724
23.2273	-0.782
23.2533	-0.823
23.2793	-0.853
23.3052	-0.886
23.3312	-0.908
23.3572	-0.929
23.3832	-0.962
23.4092	-0.961
23.4351	-0.968
23.4611	-1.008
23.4871	-1.022
23.5131	-1.027
23.5391	-1.044
23.565	-1.045
23.591	-1.051
23.617	-1.062
23.643	-1.046
23.669	-1.065
23.695	-1.072
23.7209	-1.079
23.7469	-1.07
23.7729	-1.075
23.7989	-1.058
23.8249	-1.065
23.8508	-1.062
23.8768	-1.062
23.9028	-1.057
23.9288	-1.053
23.9548	-1.059
23.9807	-1.07
24.0067	-1.057

## Sheet: Supplementary Fig. 6
	Saturation binding experiment
		WT
	Ghrelin-A2(nM)	+DMSO				+10 μM ghrelin
	100	5.31	5.7751	5.6738	5.1558	0.7973	0.8305	0.7003	0.7587
	50	4.4493	4.776	4.6902	4.4419	0.7003	0.7203	0.813	0.6403
	25	3.4665	3.0291	3.6679	3.3086	0.6214	0.748	0.8928	0.7149
	12.5	3.2066	3.2872	3.3699	3.29	0.5084	0.555	0.6193	0.552
	6	2.6546	2.7507	2.5995	2.214	0.5325	0.6352	0.5798	0.5814
	3	1.494	1.98	1.7578	1.7896	0.5802	0.651	0.7057	0.7469
	1.5	1.2799	1.4214	1.3115	1.1734	0.5994	0.5429	0.5284	0.5657
	0	0.6962	0.6834	0.7268	0.7451	0.7959	0.599	0.6936	0.6551
		L37A
	Ghrelin-A2(nM)	+DMSO			+10 μM ghrelin
	500	4.7373	4.9062	4.7662	1.5041	1.2911	1.4268
	250	4.4252	4.4258	3.9927	0.9787	0.9442	0.9484
	125	3.9601	3.8873	3.4749	0.6736	0.7022	0.603
	62.5	3.3385	3.0712	2.9594	0.4479	0.503	0.48
	31.2	1.6438	2.2004	1.9802	0.4351	0.4575	0.4332
	16	1.9604	1.786	1.3101	0.4117	0.4329	0.3965
	8	1.2004	1.4775	1.4634	0.4102	0.3473	0.3808
	0	0.3448	0.3619	0.3689	0.3622	0.3436	0.345
		F38A
	Ghrelin-A2(nM)	+DMSO			+10 μM ghrelin
	500	4.4601	4.6305	5.0867	1.8342	1.6593	1.6683
	250	4.386	3.9354	3.8961	1.3012	1.1019	1.3105
	125	2.4951	2.7166	2.1646	0.9719	0.8999	0.9571
	62.5	2.1172	2.7931	2.6981	0.8265	0.7349	0.9008
	31.2	1.7294	2.0197	1.6638	0.6984	0.7443	0.869
	16	1.2585	1.3534	1.1143	0.7821	0.7295	0.664
	8	1.1445	0.9575	0.8974	0.8486	0.8191	0.7873
	0	0.5971	0.6349	0.7672	0.6812	0.7322	0.9446
		D99A
	Ghrelin-A2(nM)	+DMSO				+10 μM ghrelin
	100	1.1384	1.2653	1.2697	1.2021	1.3105	1.2865	1.0816	1.2133
	50	1.2806	0.8854	0.9351	0.8662	0.7864	1.0903	0.8798	1.0298
	25	0.9592	1.1146	0.9589	0.9945	1.0262	1.0141	1.0428	0.9116
	12.5	0.993	1.178	1.0373	1.4211	1.0932	1.1187	1.0049	0.8341
	6	1.6343	1.089	0.9882	1.332	1.1366	1.1061	0.9279	1.1698
	3	1.2574	1.1184	1.3551	1.4928	0.9581	1.0258	1.1213	1.2261
	1.5	0.9741	0.9467	0.8924	1.0537	0.875	1.0192	0.9667	0.7988
	0	1.0644	1.1799	1.0509	0.9218	0.9089	1.2485	0.9689	1.0929
		R102A
	Ghrelin-A2(nM)	+DMSO			+10 μM ghrelin
	500	2.7403	2.579	2.7418	1.3888	1.3284	1.454
	250	2.1972	2.2591	2.2059	0.8792	0.763	0.9238
	125	1.7369	1.6217	1.6201	0.6473	0.5709	0.6486
	62.5	1.1443	1.3877	1.2842	0.4873	0.4694	0.4285
	31.2	1.0617	1.1218	1.0135	0.4377	0.4281	0.4392
	16	0.9555	1.0199	0.8462	0.3717	0.4287	0.4157
	8	0.667	0.539	0.7069	0.3957	0.4317	0.4621
	0	0.3908	0.3998	0.3914	0.4375	0.4145	0.3866
		L103A
	Ghrelin-A2(nM)	+DMSO			+10 μM ghrelin
	500	3.2432	3.226	3.4031	1.4071	1.4355	1.3758
	250	2.8076	2.9422	2.8014	0.831	0.8378	0.9228
	125	2.5354	2.3894	2.1855	0.6166	0.6281	0.6192
	62.5	1.9596	2.0148	1.8885	0.4947	0.516	0.4622
	31.2	1.5603	1.4402	1.5432	0.4366	0.4517	0.4438
	16	1.1535	1.0669	1.2265	0.4038	0.4157	0.4001
	8	0.7961	1.0263	0.7131	0.4335	0.4541	0.4284
	0	0.4593	0.4406	0.4339	0.4122	0.3888	0.3631
		E124A
	Ghrelin-A2(nM)	+DMSO				+10 μM ghrelin
	100	0.7175	0.6833	0.6661	0.6194	0.7528	0.7938	0.7461	0.7408
	50	0.7117	0.6883	0.642	0.7102	0.731	0.6139	0.5775	0.7608
	25	0.5518	0.5095	0.5362	0.5915	0.6333	0.5872	0.5915	0.5336
	12.5	0.527	0.6995	0.5267	0.5098	0.578	0.5337	0.497	0.6401
	6	0.5398	0.5643	0.5728	0.633	0.6383	0.6022	0.6312	0.5967
	3	0.806	0.7521	0.6628	0.7196	0.7137	0.6538	0.6409	0.6843
	1.5	0.5245	0.5909	0.5537	0.5345	0.6289	0.6471	0.6112	0.5516
	0	0.7618	0.8745	0.8943	0.673	0.9324	0.7986	0.6708	0.8217
		I178A
	Ghrelin-A2(nM)	+DMSO			+10 μM ghrelin
	500	7.1247	6.6732	6.4486	1.9037	1.6025	2.1256
	250	4.6545	4.8973	5.6122	1.2266	1.2819	1.2572
	125	4.2002	4.3908	4.4258	1.019	0.9353	0.7917
	62.5	3.4085	3.4527	3.1651	0.7551	0.7882	0.8675
	31.2	2.0302	1.9451	1.5799	0.6187	0.6943	0.6413
	16	1.4491	1.663	1.4944	0.6682	0.6451	0.6613
	8	0.9939	0.901	0.861	0.517	0.5103	0.5311
	0	0.4903	0.5199	0.6216	0.6048	0.716	0.6566
		L181A
	Ghrelin-A2(nM)	+DMSO				+10 μM ghrelin
	100	4.1509	3.2511	4.1334	4.4324	0.7347	0.7844	0.8623	0.7549
	50	2.6833	3.0987	3.2784	2.7212	0.7857	0.6744	0.7166	0.5834
	25	2.2222	2.3328	2.0636	2.496	0.8265	0.7347	0.7565	0.8028
	12.5	2.1984	1.7116	2.0037	1.5426	0.69	0.5979	0.6016	0.6325
	6	1.1653	1.1523	1.5527	1.3168	0.4805	0.5214	0.47	0.5027
	3	1.1509	0.9684	0.9987	0.9926	0.5085	0.567	0.6148	0.6124
	1.5	0.7038	0.6933	0.6963	0.6919	0.4806	0.5574	0.5445	0.5157
	0	0.5938	0.6753	0.5594	0.7146	0.7327	0.619	0.5353	0.6061
		E197A
	Ghrelin-A2(nM)	+DMSO				+10 μM ghrelin
	100	2.9718	3.3086	2.9984	3.8104	0.9276	0.6625	0.655	0.7004
	50	1.9864	2.5965	2.7017	2.0802	0.6913	0.6052	0.5989	0.6375
	25	2.1124	2.1227	2.2031	2.2823	0.591	0.5735	0.6799	0.8542
	12.5	1.1716	1.584	1.078	1.5598	0.6827	0.6827	0.714	0.6636
	6	1.0808	1.0087	1.0448	1.2929	0.6177	0.5601	0.5984	0.6627
	3	0.8835	0.8679	0.8456	0.9119	0.5655	0.678	0.6712	0.5617
	1.5	0.955	0.8016	0.7655	0.6477	0.7314	0.711	0.7616	0.6974
	0	0.7178	0.6355	0.7856	0.8385	0.7387	0.8391	0.7004	0.7043
		F279A
	Ghrelin-A2(nM)	+DMSO			+10 μM ghrelin
	500	4.9711	5.9313	4.9558	1.8653	1.8585	1.9438
	250	3.6267	3.3156	4.2776	1.1259	1.2178	1.2012
	125	2.8378	2.6082	2.7376	0.7699	0.7498	0.7507
	62.5	1.9445	2.0797	2.0607	0.5613	0.6503	0.6216
	31.2	1.319	1.3125	1.3952	0.6439	0.5094	0.5441
	16	0.8996	0.8759	0.8986	0.6362	0.658	0.5576
	8	0.6784	0.7026	0.5708	0.4888	0.533	0.645
	0	0.6	0.5612	0.5714	0.6451	0.6453	0.7161
		R283A
	Ghrelin-A2(nM)	+DMSO			+10 μM ghrelin
	500	2.089	2.3027	2.2708	2.1303	1.966	2.0732
	250	1.7958	1.6858	2.133	1.6879	1.5517	1.521
	125	1.3971	1.5133	1.3967	1.2606	1.8125	1.4539
	62.5	1.3322	1.3916	1.3322	1.5945	1.3082	1.2593
	31.2	1.1584	1.13	0.8	1.2254	1.468	1.0063
	16	1.4975	1.4286	1.1926	1.3886	1.5414	1.2391
	8	1.2511	1.1169	1.2449	1.8677	1.1765	1.031
	0	1.2669	1.008	1.2152	1.113	1.5848	1.2414
		F286A
	Ghrelin-A2(nM)	+DMSO			+10 μM ghrelin
	500	2.4026	2.5684	2.533	1.6018	1.4671	1.6616
	250	1.7264	1.7875	1.6241	0.877	0.9267	0.9008
	125	1.2199	1.1212	1.1669	0.6819	0.5906	0.6283
	62.5	0.66	0.7003	0.6563	0.4908	0.4962	0.4588
	31.2	0.4621	0.5095	0.4977	0.4075	0.4188	0.4055
	16	0.4216	0.4192	0.4306	0.377	0.4041	0.371
	8	0.354	0.3811	0.3707	0.328	0.3441	0.3385
	0	0.3435	0.3501	0.3311	0.3156	0.3257	0.3472
		Q302A
	Ghrelin-A2(nM)	+DMSO			+10 μM ghrelin
	500	4.3947	4.3146	3.6897	2.1576	2.0637	2.0604
	250	2.4043	2.1625	2.5019	1.3795	1.247	1.3164
	125	1.3443	1.51	1.6023	1.0314	0.9572	0.9236
	62.5	0.971	0.8399	0.8345	0.757	0.8601	0.9273
	31.2	1.0116	0.9604	0.9354	0.7316	0.7422	0.817
	16	0.8959	0.6388	0.6273	0.8619	0.9091	0.73
	8	0.7227	0.7158	0.865	0.6849	0.7505	0.8175
	0	0.8065	0.8889	0.6342	0.6891	0.7624	0.7527
		F309A
	Ghrelin-A2(nM)	+DMSO			+10 μM ghrelin
	500	2.834	2.8119	2.8979	1.4745	1.3342	1.4964
	250	2.4639	2.1423	2.2346	0.9247	0.8985	0.8981
	125	1.7299	1.6907	1.8039	0.6355	0.6056	0.5849
	62.5	1.4542	1.3586	1.243	0.5048	0.4508	0.4661
	31.2	1.0561	1.0171	0.9644	0.4198	0.4106	0.389
	16	0.7106	0.7162	0.7845	0.3502	0.3729	0.3729
	8	0.5821	0.6549	0.5454	0.3681	0.3356	0.3719
	0	0.3414	0.3705	0.3477	0.3502	0.3493	0.3221
		F312A
	Ghrelin-A2(nM)	+DMSO			+10 μM ghrelin
	500	6.6839	6.7866	7.7874	1.7624	1.9624	1.6989
	250	6.7102	6.5654	5.9613	0.9864	1.1118	1.1233
	125	4.1825	5.3312	3.8835	0.9081	1.0013	0.9425
	62.5	3.5381	3.8368	3.4076	0.854	0.8608	0.7605
	31.2	3.0494	3.0676	2.7275	0.723	0.7199	0.6874
	16	2.497	2.1601	1.7096	0.5797	0.6576	0.681
	8	1.5708	1.843	1.7624	0.6217	0.7327	0.6752
	0	0.6102	0.5943	0.7736	0.6771	0.6026	0.6276

## Sheet: Supplementary Fig. 7
Calcium assay
Ghrelin(nM)	WT			L37A			F38A			E197A			D99A			R102A			L103A			F119A			E124A			F279A			G282A			R283A			Q302A			N305A			F309A			F312A			Y313A
100000	99.6831	87.6523	112.665	105.263	87.0731	99.5757	86.4718	99.4688	102.447	72.2897	68.5132	95.2483	65.0289	67.2724	65.1027	89.0167	76.906	74.1593	126.573	126.825	111.279	91.6944	109.453	127.301	93.6553	138.407	105.769	-18.6672	-22.0444	-27.0485	100.992	74.9709	86.478	-1.5822	-4.16853	-5.13862	113.785	114.002	111.768	132.668	99.1664	99.1939	96.3962	82.1411	101.951	40.2028	49.5825	51.4801	-1.21017
10000	96.6832	92.4655	95.1831	113.883	109.804	98.2339	103.185	106.595	91.1915	80.452	68.2199	75.3313	76.6539	81.1324	86.0044	99.7005	93.3583	91.3717	131.238	125.756	104.311	160.929	125.09	115.657	69.9427	83.3466	94.7103	-27.7043	-28.0842	-5.31059	79.1901	81.1445	73.4397	-6.91554	4.20825	-3.39365	121.134	117.852	110.983	113.596	103.7	123.397	116.542	119.699	118.722	36.7539	37.7116	50.561	17.9842
1000	100.868	100.143	106.361	97.5942	101.477	101.317	94.0262	110.797	93.0984	62.9348	67.458	95.6041	22.3554	34.7801	49.0036	88.8716	95.0904	87.5444	122.427	126.85	110.197	106.59	128.329	117.837	12.8729	3.21042	29.8514	-23.4995	-17.9944	-25.262	58.7754	52.3446	63.4694	-4.93767	-2.74185	-6.39324	47.4347	54.148	43.7152	82.3876	108.74	80.4505	116.022	110.434	106.829	19.401	17.0208	28.25	-9.4224
100	81.5302	74.2633	87.0906	91.511	81.3038	74.8688	71.1791	72.1093	65.6125	26.5134	46.2774	26.0188	10.3964	4.98563	0.23934	59.083	61.2106	53.6523	106.719	87.0946	88.7688	108.636	100.013	89.0844	-7.60751	-2.6388	-2.94298	-29.6188	-16.0873	-12.9662	28.459	44.0204	31.5398	-3.82378	-2.93398	2.72098	-8.6765	-0.01291	1.71153	82.7384	74.7432	77.6297	82.9681	84.3044	84.4156	-0.67495	-5.62529	18.0578	-8.74803
10	31.6228	40.1881	35.8943	69.1664	50.3399	64.0922	38.5159	48.2437	53.0426	-6.88424	8.49561	-5.30533	2.0727	4.25594	2.46246	12.1519	22.0717	20.7854	64.1192	74.604	72.0599	74.5822	56.4466	59.4305	3.14676	22.9689	-5.64438	-19.8867	-28.6984	-2.69841	-2.35518	3.50405	-2.85447	8.3643	-4.48708	4.25963	-2.99973	-4.74364	-8.28616	26.4348	32.2762	53.0999	11.5509	20.0848	11.4544	0.284096	-11.1362	-5.15589	-8.36034
1	2.58427	3.10635	1.79104	4.92009	6.53678	1.15502	9.46762	5.77386	7.70506	7.21974	4.92988	6.19946	1.64425	-2.36673	-3.66766	2.73162	10.1939	-5.56556	26.5089	20.9219	41.3245	2.82982	27.7878	11.0408	16.1305	19.199	8.06375	-21.2883	-20.7594	0.046201	0.759976	-6.24381	-3.90022	-4.7063	-3.1123	-2.96632	-10.8542	-2.41311	-3.63242	-7.51698	-8.88719	-5.11574	0.236959	-10.1034	-4.54565	-9.51889	-10.5566	-9.28806	10.6811
0.1	-3.58257	-4.3357	2.07805	-4.87593	0.103845	-5.84694	-2.66083	-4.22869	-1.72757	11.2447	3.404	10.4953	6.5999	-1.74037	-2.21628	2.52529	5.68434	0.741671	-1.64444	-2.29734	7.24849	-5.565	0.416494	15.0042	11.7	9.41136	6.76726	-7.79692	-7.05948	-8.39831	4.3238	3.191	6.18343	6.28045	5.69948	-1.09505	1.20713	-1.51404	-5.23834	0.025492	-5.06981	5.07958	-4.10185	-3.31858	-1.68019	-10.5572	-3.74518	-5.07859	-2.22879
0	0.882078	-1.42102	0.538941	-1.36925	-1.78681	-1.26069	-2.87409	-4.63446	-5.71697	17.2116	-2.36698	10.4903	2.26553	3.35915	-2.73974	-3.06816	-3.88081	-2.43069	2.63219	14.9286	-1.45688	-5.97263	-5.01729	5.29677	13.7866	-1.66042	7.60181	-20.6986	-21.3795	8.56001	-5.99864	0.710379	2.80521	4.76276	7.49686	-2.01937	-7.23332	-9.70665	-0.69793	2.31918	-2.20793	3.66689	1.19915	-1.10467	3.32594	-2.8841	-9.77625	-4.96904	-3.43799
GHRP-6 (nM)	WT			L37A			F38A			E197A			D99A			R102A			L103A			F119A			E124A			F279A			G282A			R283A			Q302A			N305A			L306A			F309A			F312A
100000	95.9403	70.4482	86.171	129.849	126.303	105.198	131.163	133.423	133.399	95.3996	99.4521	97.5563	68.2141	79.9371	63.2478	85.0978	66.0573	80.5242	82.0467	77.112	77.6281	92.2758	97.2716	94.1688	163.818	161.246	132.896	6.65623	-1.20434	-0.91782	55.0767	66.8341	51.2428	-7.05041	0.690082	-4.09697	66.4933	70.4676	80.847	69.4345	73.5698	70.5884	113.154	117.083	124.415	107.451	127.551	123.976	154.393
10000	100.114	109.288	90.5976	127.663	119.343	129.845	132.217	127.35	126.535	89.6956	86.1052	110.859	1.27554	14.2501	4.71929	99.0653	88.4556	84.3414	88.3621	88.9489	80.8526	91.4368	103.156	101.483	130.222	127.086	105.89	4.66225	3.62271	4.25755	39.7197	62.5192	44.1754	-6.72473	-3.93892	0.975575	75.0241	83.8939	76.3369	64.28	71.5569	73.3976	109.175	104.055	106.718	112.734	126.687	116.992	123.708
1000	101.215	102.207	105.468	139.979	112.9	114.087	108.15	105.719	117.705	70.7442	84.0362	88.6288	-6.55707	-5.85668	-5.65083	89.3927	91.928	92.2304	98.0931	79.3692	88.397	91.8777	90.9901	87.0716	50.2942	59.9294	69.393	-0.89357	5.20537	8.41023	18.652	22.1058	29.0472	-5.18986	-3.48424	-6.77482	68.2889	73.9868	85.3177	48.9547	56.694	55.9554	86.6747	94.1658	93.5723	119.951	120.001	134.075	177.322
100	95.3688	99.6937	98.8007	101.983	103.295	86.4374	86.8037	93.7408	76.4197	33.7159	39.1303	40.2123	2.72337	3.94348	9.03826	87.1614	72.3518	78.4824	75.2929	76.5692	82.2714	64.2374	66.0781	79.8555	1.41727	-6.56806	-6.77825	-1.33307	3.40587	1.24355	-6.28531	-5.2533	-3.48269	-6.37947	-5.16448	0.877294	66.6334	63.4524	64.2453	6.39841	11.8514	18.1639	15.6773	37.2022	30.1076	100.471	104.296	109.937	118.376
10	67.0571	49.2028	61.4603	73.9495	66.3889	77.1909	32.4898	33.4569	29.4351	-3.08575	-3.52551	10.7855	1.45765	10.9831	-4.33597	67.9103	67.4687	58.2956	77.1929	70.8569	68.9674	40.9387	35.0841	33.1857	4.25992	-12.9816	-0.99631	-0.5939	9.25617	8.43535	-4.46717	-6.78272	-6.68199	4.55331	-6.35855	-5.2858	30.1729	32.5271	37.2112	-3.95299	1.05419	-4.15273	-4.75311	-5.17035	-2.15361	65.1357	68.7684	78.534	14.7349
1	17.9392	4.54073	15.0678	19.7735	18.4227	18.505	9.90411	-3.79618	-4.96481	-1.25943	4.138	0.464845	-1.46958	-5.4431	15.1941	24.7884	26.7834	32.2135	29.9457	30.4755	32.0936	8.53291	7.33124	6.32333	-4.65354	-9.122	-13.5692	0.913491	0.148653	4.89704	-7.07879	-6.47931	-4.89824	-5.10727	-4.18824	-1.41444	-3.93447	-4.2378	-2.90398	-3.68504	-3.00041	-3.93773	-4.77637	-5.14677	-5.40781	-2.14303	21.2377	22.6314	0.722345
0.1	-1.94951	-2.79015	-1.16483	0.586214	9.99363	-3.02354	-7.06462	5.62373	-8.1316	2.80972	-2.50309	-0.86497	-3.62067	-4.06783	-5.4399	8.12218	2.87825	4.42321	1.026	3.23255	5.63729	0.900136	-3.48539	-4.10512	-2.6854	1.78961	0.601732	-0.04212	2.31129	-1.32174	-5.73736	-3.54246	-7.26489	-0.99683	-5.36683	-4.59862	1.40584	1.35759	0.879274	5.98868	1.20878	3.61063	7.57014	-0.51064	3.2251	-4.69601	-4.27545	-5.38342	-2.41568
0	-1.72536	-0.478866	2.20423	-1.67297	-6.0618	-3.79128	-7.62711	-2.99792	-0.85915	4.17274	0.714404	6.74912	-4.2971	-0.08194	-5.1511	3.52327	8.34417	1.42372	0.465324	4.24121	-6.63847	1.94012	-1.97712	1.93285	-2.42134	-9.14714	-11.252	1.05514	3.31643	6.25484	-3.9289	2.00435	-7.23462	-5.1066	-0.31677	6.233	-1.36856	5.49828	-1.02176	2.63006	6.88353	14.037	-1.5384	1.96908	-1.45481	0.761529	0.125405	1.68696	1.08825
[truncated: 47 more columns]

## Sheet: Supplementary Fig. 10
	IP1 assay
	Mock	1.21159	-0.32483	-0.88676
	WT	102.99	100.226	96.7841
	F279A	3.52944	4.77027	4.99184
	F312A	41.3473	47.64	40.8291
	Y313A	42.2829	36.804	35.1371
	E124A	87.9972	85.8268	89.1944
	R283A	55.7118	45.1302	54.8544
	Cell-surface expression assay
	Mock	0	0	0
	WT	97.1831	99.6208	103.196
	F279A	3.52944	4.77027	4.99184
	F312A	41.3473	47.64	40.8291
	Y313A	42.2829	36.804	35.1371
	E124A	87.9972	85.8268	89.1944
	R283A	55.7118	45.1302	54.8544

## Sheet: Supplementary Table 2
Ligand-binding assays
	Kd (nM)			Bmax
WT	11	11.06	10.47	4.741	4.708	4.597
L37A	32.57	33.83	32.47	3.736	3.718	3.894
F38A	91.11	131	75.7	3.587	3.884	3.363
D99A	UD	UD	UD	UD	UD	UD
R102A	39.34	46.55	39.81	1.427	1.446	1.454
L103A	31.19	30.51	31.21	2.119	2.127	2.163
E124A	UD	UD	UD	UD	UD	UD
I178A	84.72	87.31	80.86	5.545	5.52	5.448
L181A	34.71	42.82	35.71	4.107	4.604	4.08
E197A	50.94	51.28	50.41	4.005	3.681	3.74
F279A	193.1	134	213.2	4.822	4.064	4.887
R283A	UD	UD	UD	UD	UD	UD
F286A	327.2	233.4	266.4	1.697	1.327	1.552
Q302A	>500	>500	>500	UD	UD	UD
N305A	319.2	176.5	284.2	3.782	3.081	4.264
F309A	53.27	53.4	50.78	1.59	1.638	1.615
F312A	66.83	78.03	48.55	6.119	6.247	5.727
Calcium assay
	Ghrelin EC50 (nM)			GHRP-6 EC50 (nM)
WT	16.69	20.31	16.94	6.694	4.798	6.238
L37N-termA	5.691	10.18	6.126	8.015	8.19	4.62
F38N-termA	16.18	13.36	8.245	35.67	30.71	53.51
D992.60A	1740	1035	588.9	UD	UD	UD
R1022.63A	61.03	39.35	42.38	3.482	2.379	2.709
L1032.64A	9.888	8.641	2.517	1.724	1.742	1.401
E1243.33A	6155	10870	2617	2382	1653	905
I1784.60A	62.26	82.08	83.83	200.4	203.2	92.46
I1784.60S	50.9	55.69	102.6	76.13	78.78	38.25
I1784.60D	37.51	68.09	235.3	22.92	32.48	20.86
I1784.60K	37.63	24.61	13.22	88.72	93.24	59.34
L1814.63A	87.24	90.81	53.66	19.32	29.83	44.79
L1814.63S	17.75	18.03	9.948	13.2	6.087	72.16
L1814.63D	442.2	600	255.8	6059	2685	3030
L1814.63K	66.92	46.16	40.87	116	144.8	198.9
E197ECL2A	286.7	54.88	200.6	221	144.2	168.5
F2796.51A	UD	UD	UD	UD	UD	UD
G2826.54A	401.2	84.77	190.1	1740	1740	682.8
R2836.55A	UD	UD	UD	UD	UD	UD
F2866.58A	70.53	49.29	55.57	12.11	6.596	5.806
F2866.58S	43.41	114.4	69.05	28.05	25.21	12.94
F2866.58D	4908	2096	6980	6.601	3.235	4.361
F2866.58K	3186	2864	2843	15.67	25.34	36.88
S2896.61A	32.12	16.99	10.47	1.342	2.749	1.572
Q3027.32A	1233	1363	1205	12.56	15.85	12.9
N3057.35A	37.82	23.94	12.1	516.1	400.5	344.7
F3097.39A	40.29	28	41.14	7.884	7.766	5.379
F3127.42A	812	1331	224.5	37.48	18.8	16.11
Y3137.43A	UD	UD	UD	689.1	597.7	78.83
A204ECL2E	5.135	5.374	3.504	14.66	27.1	21.47
F2796.51L	72.5	34.06	17.59	5.953	5.847	4.734
Cell-surface expression assay
WT	0.986855	0.969508	1.0734	0.988975	0.981265
L37N-termA	1.00748	0.989553	0.98936	0.960641	0.974519
F38N-termA	0.929802	0.952161	0.931537	0.940596	0.927682
D992.60A	1.0125	0.964141	0.902354	0.927547	0.947775
R1022.63A	1.01471	0.879551	0.942626	0.992093	1.00607
L1032.64A	1.02317	1.03696	0.964141	0.915226	1.016
E1243.33A	0.937293	0.947959	0.893895	0.975359	0.932144
I1784.60A	0.94943	1.00588	0.915778	0.960096	0.898676
I1784.60S	0.976639	0.997649	1.01904	0.987048	1.02849
I1784.60D	0.897036	0.887977	0.861378	0.892988	0.863305
I1784.60K	0.887206	0.979723	0.984156	0.911684	0.898385
L1814.63A	0.941707	0.987128	0.962486	0.953843	1.1313
L1814.63S	0.934043	0.986662	0.956208	0.960063	0.919394
L1814.63D	0.977796	0.977989	0.969315	0.998227	0.938476
L1814.63K	0.910528	0.894337	0.887591	0.932886	0.870051
E197ECL2A	1.01894	1.00717	1.0263	1.10555	1.03218
F2796.51A	1.03696	1.00074	1.0103	1.06363	0.952004
G2826.54A	0.804524	0.975726	0.879551	0.988599	0.857852
R2836.55A	0.562155	0.658882	0.649136	0.660721	0.63093
F2866.58A	0.901434	0.931225	0.891504	0.938948	0.899963
F2866.58S	1.01345	1.0042	0.988782	0.993794	0.979916
F2866.58D	0.954088	0.948691	0.98724	0.926718	0.95139
F2866.58K	1.03504	1.00883	1.02964	0.994565	0.986277
S2896.61A	1.05123	1.00786	0.99283	0.974519	0.96546
Q3027.32A	0.995219	0.918168	0.873851	0.994115	0.851968
N3057.35A	0.835417	0.818132	0.860978	0.862449	0.888194
F3097.39A	0.771607	0.850864	0.812615	0.7968	0.766458
F3127.42A	0.899595	0.825671	0.783192	0.821074	0.770504
Y3137.43A	0.259049	0.2338	0.229945	0.272927	0.26117
A204ECL2E	0.813384	0.81242	0.789677	0.763849	0.759608
F2796.51L	1.00497	1.0042	1.00266	0.954281	1.00998
